# Supplementary material for: Protonated Organic Diamines as Templates for Layered and Microporous Structures: Synthesis, Crystal Chemistry, and Structural Trends among the Compounds Formed in Aqueous Systems Transition Metal Halide or Nitrate–Diamine–Selenious Acid
Source: Int J Mol Sci. 2023 Sep 17;24(18):14202. doi: 10.3390/ijms241814202 (PMC10532228; doi:10.3390/ijms241814202)
Supplement: Supplementary file 1 [file ijms-24-14202-s001.zip]

Archive with 1 entries (1 files):
- ijms-2500088-supplementary.pdf
